# Supplementary material for: Poly(A)-binding protein promotes VPg-dependent translation of potyvirus through enhanced binding of phosphorylated eIFiso4F and eIFiso4F∙eIF4B
Source: PLoS One. 2024 May 2;19(5):e0300287. doi: 10.1371/journal.pone.0300287 (PMC11065315; doi:10.1371/journal.pone.0300287)
Supplement: S1 File — (ZIP) [file pone.0300287.s002.zip]

Archive with 8 entries (7 files):
- Data supporting information files/
- Data supporting information files/S1 Data Fig 1.pdf
- Data supporting information files/S1 Fig..tif
- Data supporting information files/S2 Data Fig 2.pdf
- Data supporting information files/S3 Data Fig 3.pdf
- Data supporting information files/S4 and S5 Data_Fig 4_5.pdf
- Data supporting information files/S6 Data_Fig 6.pdf
- Data supporting information files/S7 Data_Fig 7.pdf
